# Supplementary material for: Chemotherapy and the somatic mutation burden of sperm
Source: JCI Insight. 2025 May 13;10(12):e188175. doi: 10.1172/jci.insight.188175 (PMC12220962; doi:10.1172/jci.insight.188175)
Supplement: Supporting data values [file jciinsight-10-188175-s179.xlsx]

## Sheet: Figure 1A
SampleID	Age (years)	burden	burden lci	burden uci
001 spe	69	5.34557e-08	4.46942e-08	6.34327e-08
002 spe	29	2.21315e-08	1.45848e-08	3.22001e-08
003 spe	32	2.50778e-08	1.88392e-08	3.27211e-08
004 spe	50	2.45927e-08	1.86263e-08	3.18627e-08
005 spe	52	4.33208e-08	3.35731e-08	5.50159e-08
006 spe	37	1.37282e-07	1.18643e-07	1.58018e-07
007 spe	43	3.7519e-08	2.3513e-08	5.68043e-08
008 spe	50	5.75407e-08	4.42158e-08	7.36195e-08
009 spe	33	4.84619e-08	3.5732e-08	6.42535e-08
010 spe	55	5.37376e-08	4.09075e-08	6.93175e-08
011 spe	47	4.51603e-08	3.37279e-08	5.92218e-08
012 spe	32	3.79937e-08	2.6464e-08	5.28401e-08
013 spe	24	2.16625e-08	1.26192e-08	3.46838e-08
014 spe	29	2.1118e-08	1.2302e-08	3.38119e-08
015 spe	65	4.43449e-08	3.46971e-08	5.5845e-08
016 spe	50.9	2.62242e-08	2.00118e-08	3.37557e-08
017 spe	52.3	3.61681e-08	3.04641e-08	4.263e-08
018 spe	55.5	3.01179e-08	2.48654e-08	3.61519e-08
019 spe	39.4	2.69386e-08	2.18943e-08	3.27967e-08
020 spe	55.5	3.53944e-08	2.86696e-08	4.32226e-08
021 spe	67.3	4.24253e-08	3.59077e-08	4.97839e-08
022 spe	62.6	4.17227e-08	3.49818e-08	4.93839e-08
023 spe	33.5	1.85941e-08	1.44102e-08	2.36139e-08
024 spe	20	1.76518e-08	1.19096e-08	2.5199e-08

## Sheet: Figure 1B
SampleID	Age (years)	burden	burden lci	burden uci
001 sal	69	3.74128e-07	3.35741e-07	4.15701e-07
003 sal	32	1.95889e-07	1.64351e-07	2.31714e-07
004 sal	50	2.83987e-07	2.42186e-07	3.30931e-07
005 sal	52	3.596e-07	3.10159e-07	4.14683e-07
006 sal	37	5.12576e-07	4.65427e-07	5.63206e-07
007 sal	43	1.86561e-07	1.60231e-07	2.15983e-07
008 sal	50	2.36093e-07	2.0816e-07	2.66729e-07
009 sal	33	1.946e-07	1.62107e-07	2.31696e-07
011 sal	47	2.01174e-07	1.53883e-07	2.58417e-07
012 sal	32	1.49291e-07	1.21856e-07	1.81058e-07
013 sal	24	1.50172e-07	1.12814e-07	1.95942e-07
014 sal	29	1.53567e-07	1.22491e-07	1.90126e-07
015 sal	65	3.13897e-07	2.74047e-07	3.57912e-07
016 sal	50.9	2.13171e-07	1.94544e-07	2.331e-07
017 sal	52.3	2.14177e-07	1.9892e-07	2.30293e-07
018 sal	55.5	2.25491e-07	2.06489e-07	2.45773e-07
019 sal	39.4	1.70508e-07	1.53941e-07	1.88372e-07
020 sal	55.5	2.49623e-07	2.3067e-07	2.69718e-07
021 sal	67.3	2.32233e-07	2.14628e-07	2.50898e-07
022 sal	62.6	2.45125e-07	2.28452e-07	2.62694e-07
023 sal	33.5	1.5271e-07	1.37797e-07	1.68796e-07

## Sheet: Figure 1C
SampleID	burden
001 spe	5.34557e-08
002 spe	2.21315e-08
003 spe	2.50778e-08
004 spe	2.45927e-08
005 spe	4.33208e-08
006 spe	1.37282e-07
007 spe	3.7519e-08
008 spe	5.75407e-08
009 spe	4.84619e-08
010 spe	5.37376e-08
011 spe	4.51603e-08
012 spe	3.79937e-08
013 spe	2.16625e-08
014 spe	2.1118e-08
015 spe	4.43449e-08
016 spe	2.62242e-08
017 spe	3.61681e-08
018 spe	3.01179e-08
019 spe	2.69386e-08
020 spe	3.53944e-08
021 spe	4.24253e-08
022 spe	4.17227e-08
023 spe	1.85941e-08
024 spe	1.76518e-08
001 sal	3.74128e-07
003 sal	1.95889e-07
004 sal	2.83987e-07
005 sal	3.596e-07
006 sal	5.12576e-07
007 sal	1.86561e-07
008 sal	2.36093e-07
009 sal	1.946e-07
011 sal	2.01174e-07
012 sal	1.49291e-07
013 sal	1.50172e-07
014 sal	1.53567e-07
015 sal	3.13897e-07
016 sal	2.13171e-07
017 sal	2.14177e-07
018 sal	2.25491e-07
019 sal	1.70508e-07
020 sal	2.49623e-07
021 sal	2.32233e-07
022 sal	2.45125e-07
023 sal	1.5271e-07

## Sheet: Figure 1D
SampleID	burden	burden lci	burden uci
008 spe	5.75407e-08	4.42158e-08	7.36195e-08
008 sal	2.36093e-07	2.0816e-07	2.66729e-07
008 PBMC	2.0461e-07	1.65542e-07	2.50126e-07
008 gran	1.49722e-07	1.20394e-07	1.84034e-07

## Sheet: Figure 1F
SampleID	Age (weeks)	burden	burden lci	burden uci
M001_spe	14	4.50021e-09	2.15803e-09	8.27605e-09
M002_spe	14	4.9214e-09	2.36e-09	9.05063e-09
M003_spe	14	9.21577e-09	5.70471e-09	1.40873e-08
M004_spe	14	1.28213e-08	6.14832e-09	2.35789e-08
M005_spe	17	5.9084e-09	1.91844e-09	1.37882e-08
M006_spe	17	1.21583e-08	7.86821e-09	1.79481e-08
M007_spe	20	3.65779e-08	2.99171e-08	4.42797e-08
M008_spe	20	2.83486e-08	2.2881e-08	3.4729e-08
M009_spe	20	2.71889e-08	1.90428e-08	3.76409e-08
M012_spe	20	4.026e-09	8.30257e-10	1.17657e-08
M013_spe	20	1.09441e-08	4.40012e-09	2.25491e-08
M014_spe	20	1.30948e-08	5.26478e-09	2.69802e-08
M015_spe	20	1.67342e-09	4.23673e-11	9.3237e-09

## Sheet: Figure 2B
SampleID	Age (years)	burden	burden lci	burden uci
025 PBMC	21	3.04873e-07	2.47232e-07	3.7192e-07
026 PBMC	1.75	1.59342e-07	1.26349e-07	1.98315e-07
027 PBMC	7.08	1.37477e-07	9.62872e-08	1.90326e-07
028 PBMC	15.83	1.79989e-07	1.34424e-07	2.36031e-07
029 PBMC	16	2.94756e-07	2.36713e-07	3.62723e-07
030 PBMC	6.67	2.31878e-07	1.75622e-07	3.00425e-07
031 PBMC	12.92	2.65453e-07	2.12617e-07	3.27436e-07
032 PBMC	9	4.95366e-07	4.27941e-07	5.70399e-07
033 PBMC	1.16	3.28389e-08	1.69683e-08	5.73629e-08
034 PBMC	11	5.19749e-07	4.58257e-07	5.87193e-07
035 PBMC	11.42	1.9053e-07	1.50363e-07	2.3813e-07
036 PBMC	4.67	2.16453e-08	5.89761e-09	5.54205e-08
037 PBMC	1.58	4.04456e-08	2.01903e-08	7.23684e-08
038 PBMC	2.08	6.22262e-08	1.28325e-08	1.81851e-07
039 PBMC	4.5	8.92584e-08	4.61211e-08	1.55916e-07
040 PBMC	2	4.91836e-08	2.91493e-08	7.77313e-08
041 PBMC	13.58	1.8659e-07	1.52142e-07	2.26508e-07
042 PBMC	57	3.67947e-07	3.30663e-07	4.08285e-07
043 PBMC	62	3.63365e-07	3.21684e-07	4.08948e-07
Abascal et al- PD43979b_grans_nanoseqv2	20	9.2e-08	1.07e-07	7.86e-08
Abascal et al- PD43980b_grans_nanoseqv2	36	1.49e-07	1.67e-07	1.31e-07
Abascal et al- PD43987b_grans_nanoseqv2	50	2.14e-07	2.38e-07	1.92e-07
Abascal et al- PD43981b_grans_nanoseqv2	54	2.47e-07	2.725e-07	2.24e-07
Abascal et al- PD43976R2_grans_nanoseqv2	59	2.314e-07	2.528e-07	2.116e-07
Abascal et al- PD43982b_grans_nanoseqv2	63	2.26e-07	2.495e-07	2.04e-07
Abascal et al- PD43988b_grans_nanoseqv2	65	2.39e-07	2.62e-07	2.18e-07
Abascal et al- PD43983b_grans_nanoseqv2	75	3.24e-07	3.5e-07	3e-07
Abascal et al- PD43984b_grans_nanoseqv2	80	2.98e-07	3.24e-07	2.74e-07

## Sheet: Figure 2C
SampleID	Age (weeks)	burden	burden lci	burden uci
M001_prog	14	3.79057e-08	1.89224e-08	6.78238e-08
M002_prog	14	1.59206e-08	5.16937e-09	3.71533e-08
M003_prog	14	5.26868e-08	2.52654e-08	9.68929e-08
M004_prog	14	1.21702e-07	7.62699e-08	1.84258e-07
M007_prog	20	2.47828e-07	2.09132e-07	2.91607e-07
M008_prog	20	2.14042e-07	1.85473e-07	2.45766e-07
M009_prog	20	3.52363e-07	2.99239e-07	4.122e-07
M010_prog	20	7.47997e-08	4.35736e-08	1.19762e-07
M011_prog	20	4.92254e-08	2.6912e-08	8.25919e-08

## Sheet: Figure 3B
SampleID	Age (years)	burden	burden lci	burden uci
044 liv	61	6.40682e-07	5.94733e-07	6.89239e-07
045 liv	52	6.26458e-07	5.48107e-07	7.12866e-07
046 liv	77	8.71292e-07	8.01343e-07	9.45712e-07
047 liv	49	9.45496e-07	7.26545e-07	1.2097e-06
048 liv	41	4.64478e-07	4.35572e-07	4.94799e-07
049 liv	65	5.84903e-07	5.42926e-07	6.29265e-07
050 liv	63	8.18183e-07	7.75318e-07	8.62801e-07
051 liv	80	6.9019e-07	6.45261e-07	7.37422e-07
052 liv	46	4.83422e-07	4.51335e-07	5.17188e-07
053 liv	76	9.63307e-07	9.18922e-07	1.00928e-06
054 liv	65	5.48834e-07	4.16752e-07	7.09495e-07
055 liv	72	9.00359e-07	8.45413e-07	9.57939e-07
056 liv	51	5.52098e-07	4.64435e-07	6.51497e-07
057 liv	49	4.70852e-07	4.14829e-07	5.32331e-07
058 liv	20	2.13707e-07	1.82065e-07	2.49267e-07
059 liv	71	5.87894e-07	5.3872e-07	6.4035e-07
060 liv	65	5.5999e-07	5.08995e-07	6.14711e-07
061 liv	70	5.77611e-07	5.43294e-07	6.13527e-07
062 liv	76	6.68803e-07	6.126e-07	7.28776e-07
063 liv	45	4.21268e-07	3.81185e-07	4.64418e-07
064 liv	75	6.63043e-07	6.22875e-07	7.05122e-07

## Sheet: Figure 3C
SampleID	Age (weeks)	burden	burden lci	burden uci
M007_liv	20	2.63291e-07	2.28643e-07	3.01706e-07
M008_liv	20	2.83388e-07	2.49734e-07	3.20313e-07
M009_liv	20	6.24881e-07	5.73374e-07	6.79773e-07
M010_liv	20	2.99854e-08	1.90082e-08	4.49929e-08
M011_liv	20	3.98278e-08	2.70611e-08	5.65324e-08

## Sheet: Figure S1B
Sample	Restricted DNA fragment (pg/ul)	Non restricted DNA fragment (pg/ul)
1:0	235	0
10:1	263	79.6
50:1	218	11.1
100:1	517	0
0:1	0	484

[truncated: 15 more sheets: Figure S1C, Figure S1D, Figure S1E, Figure S1F, Figure S1G, Figure S1H, Figure S1I, Figure S2, Figure S3B, Figure S4, Figure S5A, Figure S5B, Figure S6B, Figure S6C, Figure S6D]
